# Supplementary material for: In vitro immunoreactivity and in vivo neutralization of Trimeresurus gracilis venom with antivenoms targeting four pit viper species
Source: PLoS Negl Trop Dis. 2024 Mar 25;18(3):e0012070. doi: 10.1371/journal.pntd.0012070 (PMC10994551; doi:10.1371/journal.pntd.0012070)
Supplement: S1 Table — The densitometric intensities of all bands within each venom sample were measured, and the relative abundance of each band was calculated by dividing its intensity to the total intensity of the venom sample. (XLSX) [file pntd.0012070.s001.xlsx]

## Sheet: S1 Table
S1 Table. Relative abundances of labeled protein bands in Fig 1A. The densitometric intensities of all bands within each venom sample were measured, and the relative abundance of each band was calculated by dividing its intensity to the total intensity of the venom sample.
Trimeresurus gracilis (TG)
Band No.	Band Label	Relative abundance (%)
1	SVMP	5.5342
2	LAAO	5.80026
3	SVMP	3.85755
4	SVSP	3.33178
5	SVSP, SVMP	7.18199
6	SVSP	3.05234
7	P-I SVMP (CRISP)	16.2771
8	P-I SVMP	4.5861
9	PLA2	9.35906
10	Snaclec	6.94437
11	VEGF	5.74599
Trimeresurus stejnegeri (TS)
Band No.	Band Label	Relative abundance (%)
1	LAAO	7.64661
2	SVMP	2.55929
3	SVSP	1.39677
4	SVSP	3.65172
5	SVMP	2.99929
6	Snaclec	6.32762
7	PLA2	5.86901
8	PLA2	8.16085
9	PLA2	21.104
Protobothrops mucrosquamatus (PM)
Band No.	Band Label	Relative abundance (%)
1	LAAO	6.26243
2	SVMP	3.94667
3	SVSP	4.92759
4	SVSP	6.43197
5	SVMP	17.8399
6	CRISP	2.02373
7	Snaclec	5.65636
8	PLA2	19.2666
9	snaclec	7.48139
Deinagkistrodon acutus (DA)
Band No.	Band Label	Relative abundance (%)
1	SVMP	12.5336
2	SVSP	3.52871
3	SVSP	3.45114
4	SVSP	1.19781
5	SVMP	4.94471
6	SVMP	12.5838
7	PLA2	1.86756
8	Snaclec	14.0136
9	Snaclec	15.7384
